# Supplementary material for: A cross-talk between epithelium and endothelium mediates human alveolar–capillary injury during SARS-CoV-2 infection
Source: Cell Death Dis. 2020 Dec 8;11(12):1042. doi: 10.1038/s41419-020-03252-9 (PMC7721862; doi:10.1038/s41419-020-03252-9)
Supplement: Supplementary file 10 — Supplementary Table 3 [file 41419_2020_3252_MOESM10_ESM.xlsx]

## Sheet: Tabelle1
UniProt Accession	Gene Symbol	Control 24h_1	Control 24h_2	Control 24h_3	Virus 24h_1	Virus 24h_2	Virus 24h_3	Ratio (fold change>1.3)	P value (p<0.05)
P0DTC9		1844.94	1943.95	1804.03	84756.7	165359	100677	62.7209	0.00952751
P0DTC2		573.566	649.851	563.124	14314.6	18395.5	14286	26.3056	0.000383098
P0DTC3		133.975	89.6908	73.7785	3050	2604.91	1325.77	23.4689	0.0125646
P0DTD2		212.535	209.341	210.906	6768.76	4159.81	3554.92	22.8886	0.00943212
P0DTC1		42.0489	36.3952	43.0435	440.07	513.637	597.892	12.7717	0.000474783
P0DTC6		37.4084	46.6528	63.9482	603.639	512.862	553.89	11.2857	4.98303e-05
Q8WVM7	STAG1	36.0622	29.7737	38.0451	350.743	191.968	167.159	6.83349	0.0246892
P02533;Q9D312;Q04695;P08779;P35900	KRT14;KRT16;KRT17;KRT20	75.2542	82.7786	85.8252	180.371	332.285	235.079	3.06627	0.0195781
Q16777;Q93077;P16104	H2AFX;HIST1H2AC;HIST2H2AC	1111.08	1055.76	1025.08	2502.35	2961.6	2710.74	2.56106	0.000251647
Q9UPN7	PPP6R1	185.223	195.728	178.537	540.393	524.422	302.389	2.44367	0.0249462
Q17RY6	LY6K	111.918	126.315	119.997	192.021	326.919	353.599	2.43569	0.0268725
O95274	LYPD3	19.942	22.9829	22.5843	56.7905	42.9869	51.1539	2.30397	0.00229752
Q2TB90	HKDC1	3328.09	3397.03	2977.87	6727.96	6818.56	7236.45	2.14191	5.40681e-05
Q96K21;Q07065	CKAP4;ZFYVE19	21.2026	20.8076	20.8481	29.4571	47.1737	50.9985	2.03043	0.0312817
Q8NFU3	TSTD1	72.2628	77.9247	61.2788	112.229	158.424	147.98	1.97967	0.00958215
Q7Z3J2	C16orf62	529.059	492.328	506.233	918.137	978.289	925.36	1.84718	3.83039e-05
Q16787	LAMA3	124.565	124.694	117.858	208.575	246.104	213.873	1.82109	0.00109234
P19367;Q2TB90	HK1;HKDC1	52.4211	54.3303	32.7563	96.0546	84.4063	73.1313	1.81776	0.0164139
P04004;Q3ZBS7	VTN	225.13	201.99	204.915	367.222	405.864	366.957	1.80377	0.000335769
O94788	ALDH1A2	41.8302	48.8298	42.6317	76.6314	77.834	80.1257	1.75998	0.000157463
Q86SE5;P07910	HNRNPC;RALYL	131.649	119.147	128.253	211.741	216.928	221.751	1.71593	4.37057e-05
P02769		5108.48	6201.01	5388.12	7832.92	8492.38	11760.7	1.68204	0.0392371
P62861	FAU	271.528	288.973	298.764	424.994	482.723	520.194	1.66178	0.0027633
P02769;P02768	ALB	586.547	708.205	636.403	882.737	973.224	1286.26	1.62712	0.0337774
Q92743	HTRA1	380.707	316.636	317.187	545.116	535.077	528.623	1.58577	0.000813274
P08729;Q6KB66;H-INV:HIT000292931;P08729;P05787	KRT7;KRT8;KRT80	1135.37	1055.97	1077.26	1580.04	1906.16	1690.44	1.58375	0.00298004
P20933	AGA	7.39581	7.19059	7.37034	12.2936	10.2343	12.1745	1.58049	0.00317768
P50448		25.6035	21.2004	19.6666	40.3627	34.505	28.4917	1.55497	0.0333925
P05204;O00479	HMGN2;HMGN4	38.7375	44.8571	43.5165	65.3718	68.4648	63.7844	1.55471	0.000525859
P46976	GYG1	57.1896	51.4052	56.379	87.4034	92.7592	75.3336	1.54871	0.00524144
Q2HJF0;Q0IIK2;P02787	TF	42.3084	46.4205	35.7555	52.9937	71.053	68.0359	1.54303	0.0243191
P60709;P0CG38	ACTB;POTEI	1795.38	1481.86	1354	2442.29	2385.77	2313.66	1.54208	0.00356812
P04264;P04259;P02538;Q9H552;P04264;H-INV:HIT000292931;P05787;P13647	KRT1;KRT5;KRT6A;KRT6B;KRT8	1296.46	1257.84	1155.42	1924.79	2006.3	1784.5	1.54071	0.000979841
O14744	PRMT5	843.388	804.674	840.793	1064.49	1566.13	1173.63	1.52851	0.0455149
Q9NPE3	NOP10	355.878	360.74	348.123	530.052	561.737	522.988	1.51659	0.000124463
Q9C099	LRRCC1	71.4804	54.2967	58.4517	106.128	76.4571	96.3397	1.51401	0.0358577
P14555	PLA2G2A	393.465	393.26	393.433	612.185	609.223	544.422	1.49627	0.000908171
P02533;Q04695	KRT14;KRT17	485.434	471.1	474.678	727.13	711.868	695.256	1.49122	2.0951e-05
Q7Z4G1	COMMD6	81.9571	84.9609	91.5849	145.639	106.181	132.983	1.48858	0.0245436
P02787	TF	1078.93	1177.81	1094.56	1504.81	1594.66	1879.58	1.48571	0.00977005
Q9N2I2		31.7485	32.3329	35.5079	44.6425	50.6873	52.6288	1.48569	0.00380991
Q92903	CDS1	156.308	143.964	136.479	215.267	225.307	203.841	1.47547	0.00122492
P02533;Q04695;P08779	KRT14;KRT16;KRT17	55.1292	51.835	64.1049	71.796	91.5505	88.1596	1.4702	0.0196401
P15497		608.316	542.961	531.511	737.634	871.668	864.223	1.4699	0.00604511
P41361		491.177	519.093	516.717	658.575	735.869	832.293	1.45826	0.0102596
Q9UQ90	SPG7	193.196	204.938	198.817	260.516	302.358	307.389	1.45785	0.0039343
O95395	GCNT3	97.0882	99.8058	106.796	148.857	151.446	141.759	1.45564	0.000352994
P00352;P05091	ALDH1A1;ALDH2	335.596	288.028	304.211	425.11	437.177	484.196	1.45121	0.00360907
O15162	PLSCR1	95.8207	92.744	92.3684	130.2	132.535	144.837	1.45078	0.000829856
P47712	PLA2G4A	728.988	746.708	693.409	955.713	1206.78	974.409	1.44617	0.0172231
Q13753	LAMC2	368.584	366.574	373.887	561.757	605.657	435.106	1.44495	0.0324571
O15381	NVL	31.9151	39.5985	42.5432	55.7254	55.3661	52.9956	1.43864	0.00707278
P13726	F3	100.649	93.2788	122.41	150.782	158.88	145.075	1.4375	0.00867104
Q9UBK9	UXT	66.5276	63.967	64.0203	111.528	80.7815	86.667	1.43422	0.0408986
O43294	TGFB1I1	32.012	28.7987	32.8916	43.0486	43.4127	47.8144	1.433	0.00237119
P29317	EPHA2	411.965	370.077	421.102	596.485	588.312	536.176	1.4304	0.00216182
Q9Y4D8	HECTD4	53.7186	57.0174	47.2949	77.2858	69.8596	78.4582	1.42759	0.00456304
Q14766	LTBP1	15.0476	14.0939	12.3149	21.7609	20.8903	16.53	1.42755	0.0307185
P61586	RHOA	864.332	811.347	714.668	1162.4	1110.28	1135.36	1.42575	0.00185065
P08047;Q02447	SP1;SP3	44.3451	49.078	44.3758	66.0419	61.6541	67.4918	1.41647	0.001252
Q8N4T8	CBR4	89.1757	83.9757	77.2696	115.054	108.649	130.25	1.41343	0.00900661
Q6UWP7	LCLAT1	402.944	313.38	341.932	470.478	463.276	560.25	1.41176	0.0237245
P61313	RPL15	1584.32	1530.92	1580.8	1931.21	2290.79	2401.11	1.41036	0.0108658
Q6KB66	KRT80	13.1623	11.9561	10.3134	16.192	17.7576	15.9563	1.40851	0.00851128
P52789	HK2	1856.48	1884.69	1770.37	2496.58	2465.8	2767.37	1.40247	0.00190749
Q01105	SET	3061.18	2849.47	2785.27	4038.57	3755.04	4372.4	1.39905	0.00419662
Q9HD43	PTPRH	36.0946	36.4152	36.6991	46.7645	53.9747	51.9905	1.39851	0.00254774
O43252;O95340	PAPSS1;PAPSS2	101.069	89.293	98.9987	151.537	131.995	120.886	1.39763	0.0165725
O75962;O60229	KALRN;TRIO	35.2827	28.2491	40.3053	49.8476	48.9376	45.9594	1.39396	0.0208895
Q13501	SQSTM1	434.485	453.601	457.61	608.304	704.07	562.309	1.3931	0.0141154
Q16877	PFKFB4	61.2154	73.6775	71.6811	94.2673	105.854	87.381	1.39176	0.0152548
P49593	PPM1F	17.0138	14.6873	20.5309	26.4628	20.9868	24.9296	1.38573	0.0463063
Q92610	ZNF592	114.716	108.27	106.406	130.133	161.506	164.743	1.38553	0.0201332
P46059	SLC15A1	820.625	841.429	734.876	1061.16	1095.26	1158.41	1.38295	0.00211604
P48029	SLC6A8	58.1576	55.2813	42.6218	69.2722	64.5832	81.3432	1.37894	0.0461905
P08134	RHOC	239.523	231.37	250.539	329.477	355.766	308.339	1.37724	0.00358942
P17535;P17275	JUNB;JUND	51.3282	55.6399	56.513	75.4094	72.6234	77.039	1.37675	0.000566052
Q9C0E2	XPO4	127.354	131.917	133.648	169.65	177.006	193.564	1.37489	0.00256655
Q99795	GPA33	601.78	610.729	499.274	759.196	820.15	771.998	1.37362	0.00611875
Q14192	FHL2	251.756	241.404	206.383	319.01	326.842	310.705	1.3674	0.00410468
P15260	IFNGR1	349.52	331.43	384.128	487.743	513.797	452.512	1.36521	0.00530371
Q13751	LAMB3	454.546	403.959	372.165	615.857	566.779	497.381	1.36512	0.0232963
O43169	CYB5B	1770.06	1733.79	1734.95	2165.64	2629.93	2329.87	1.36013	0.00996349
P55209;Q99733	NAP1L1;NAP1L4	370.421	342.397	338.428	480.917	468.588	479.379	1.35923	0.000308583
O94766	B3GAT3	25.867	28.6018	22.1577	30.6806	34.5472	38.8871	1.35873	0.0385325
P30405	PPIF	1462.28	1434.42	1364.77	1770.65	2051.29	1908.68	1.34475	0.00470856
P04216	THY1	7.41736	8.94895	6.38224	9.81239	9.88035	10.8474	1.34251	0.0335755
P08069	IGF1R	29.7342	29.969	27.6829	37.2372	40.9468	38.9359	1.34026	0.00156548
P31946;P61981	YWHAB;YWHAG	2042.26	1820.21	1861.2	2485.36	2603.5	2573.77	1.33876	0.00109649
P27216	ANXA13	3465.16	3651.12	3546.9	4529.73	4905.48	4781.79	1.33328	0.000649151
P17096	HMGA1	700.664	731.514	663.068	902.347	1028.2	857.734	1.33077	0.0134765
P25208	NFYB	30.9214	28.6925	28.2948	35.9936	42.07	38.7005	1.32824	0.0076939
Q96S97	MYADM	39.0278	37.0455	42.9	52.4383	50.4813	55.0607	1.32786	0.00391171
P19367;P52789	HK1;HK2	228.132	233.818	236.29	282.611	295.598	346.573	1.32445	0.0184698
P35908;P04264;P04259;P02538;Q9H552;P04264;H-INV:HIT000292931;P05787;P13647	KRT1;KRT2;KRT5;KRT6A;KRT6B;KRT8	677.396	657.014	598.31	738.133	913.258	894.729	1.31738	0.0276413
Q9P2K3;Q9UKL0	RCOR1;RCOR3	54.4223	42.1709	51.5679	65.9288	65.7204	62.6568	1.31145	0.0161819
P06748	NPM1	8340.25	8188.38	8085.17	10876.9	10621.4	10733	1.30948	1.7134e-05
Q9UBS4	DNAJB11	942.196	866.125	904.934	1274.36	1144.93	1126.86	1.30697	0.00567854
P67936;P06753	TPM3;TPM4	1147.16	1110.09	1102.78	1502.26	1450.16	1438.27	1.30674	0.000137831
Q9ULC5;P33121	ACSL1;ACSL5	172.595	178.888	150.417	210.119	231.742	213.117	1.305	0.0096463
P62879	GNB2	239.07	230.221	251.53	321.134	324.814	294.24	1.30433	0.00308396
P13674	P4HA1	3167.01	3047.46	2576.39	3829.56	3692.89	3930.13	1.30278	0.0100431
Q8NBJ5	COLGALT1	894.892	927.246	924.549	1160.46	1159.83	1256.77	1.30232	0.00121606
Q2TAA5	ALG11	157.461	142.066	149.855	205.323	185.695	193.254	1.30017	0.00342102
P51784	USP11	57.6554	64.1369	61.2981	47.6734	49.8231	43.3386	0.769211	0.00623108
Q96EN8	MOCOS	36.3329	34.9918	36.8658	29.241	30.6711	23.187	0.768081	0.0239464
Q9P0V9;Q92599;Q14141;Q9NVA2	SEPT10;SEPT11;SEPT6;SEPT8	73.9728	80.9079	77.9843	59.7289	59.8139	59.1805	0.767497	0.000867867
O43493	TGOLN2	1713.27	1720.43	1505.29	1267.29	1244.03	1278.86	0.7674	0.0058013
Q8WV99	ZFAND2B	90.8279	92.7217	91.4433	79.1911	65.7726	65.8107	0.766472	0.00893356
Q06520	SULT2A1	679.116	696.254	700.489	445.749	556.989	587.54	0.766082	0.0205753
Q16832	DDR2	255.053	286.482	324.071	224.309	240.789	197.914	0.765951	0.0455002
P10619	CTSA	2884.08	2808.26	2787.06	2140.28	2174.97	2175.94	0.765525	3.09299e-05
P41223	BUD31	112.995	101.29	104.035	94.4965	82.7099	66.3602	0.765163	0.0486739
Q9NVA1	UQCC1	221.496	226.142	260.933	180.988	181.643	178.847	0.764183	0.0111117
Q9NYJ8	TAB2	35.7727	34.8076	43.0905	29.8537	29.6253	27.3463	0.763831	0.0307276
P40879	SLC26A3	583.926	647.089	614.787	475.36	475.337	458.52	0.763471	0.00158615
O95149	SNUPN	285.562	278.173	268.477	206.679	208.691	219.887	0.763336	0.000518687
O75865	TRAPPC6A	85.0477	94.3014	100.695	65.0109	73.7167	74.5328	0.761524	0.0152218
Q9H552		47.5303	53.607	57.2254	40.5337	35.9948	43.9513	0.760784	0.025792
Q9Y294	ASF1A	270.034	250.996	248.327	216.086	179.646	189.462	0.760627	0.00880162
P62136;P62140	PPP1CA;PPP1CB	273.716	254.214	263.835	199.598	212.38	189.902	0.760175	0.00182049
O75506	HSBP1	68.9908	67.3712	76.1085	55.6753	53.4835	52.3134	0.759975	0.00401194
P41235	HNF4A	282.269	286.191	286.735	197.571	197.146	254.774	0.759465	0.0233128
Q92908	GATA6	16.5393	18.1476	17.9688	12.656	14.8088	12.4674	0.758364	0.00948303
Q13308	PTK7	741.788	742.336	768.076	607.586	551.488	546.841	0.757444	0.00103881
Q53EL6	PDCD4	1084.17	953.008	1006.74	820.865	717.322	760.135	0.755054	0.00686173
P62328	TMSB4X	506.208	505.017	481.837	416.931	340.346	369.175	0.754458	0.00671448
P08263;Q9NSC5	GSTA1;HOMER3	67.7391	81.7846	80.9875	63.9399	55.8524	54.0317	0.75408	0.0260823
P23142	FBLN1	123.738	116.054	125.924	89.429	82.2746	104.007	0.753893	0.0131642
Q9NPD8	UBE2T	193.186	172.377	204.495	134.718	155.43	139.435	0.753578	0.014344
Q7LG56	RRM2B	97.869	95.6298	107.949	77.8394	71.827	77.2548	0.752771	0.00425301
Q16777;Q71UI9;Q93077;P16104	H2AFV;H2AFX;HIST1H2AC;HIST2H2AC	480.685	531.948	527.087	425.126	398.457	335.358	0.752696	0.0152953
O96011	PEX11B	174.998	166.41	167.253	136.666	120.383	125.784	0.752629	0.00160247
Q31612;P30462;P30504	HLA-B;HLA-C	89.1563	78.2608	82.6606	61.4757	65.3676	61.3453	0.752521	0.00384299
Q99962	SH3GL2	73.0204	75.7602	80.7073	59.5168	52.6002	60.4083	0.751784	0.00472147
O43819	SCO2	380.145	342.464	345.306	265.445	270.512	266.711	0.751622	0.00193007
P28300	LOX	23.4554	18.4047	21.7831	14.806	17.1796	15.8325	0.751347	0.0321936
O60784	TOM1	884.163	934.784	865.553	686.406	627.885	697.476	0.749401	0.00169098
Q9UBU8	MORF4L1	262.919	266.316	267.258	189.974	201.219	204.696	0.748141	0.000134067
Q9HBL8	NMRAL1	323.734	307.32	299.313	257.643	219.16	218.974	0.747852	0.00605351
Q9P0S2	COX16	57.6486	53.4017	62.5941	40.5976	40.0922	49.0942	0.747413	0.0207677
Q96S19	C16orf13	96.428	104.292	93.3504	69.6293	86.6653	63.0697	0.745958	0.032487
P60602	ROMO1	129.112	117.956	130.161	83.3688	93.2088	104.015	0.743826	0.0106623
P47914	RPL29	1068.85	1180.3	1145.92	957.48	770.22	794.307	0.742844	0.0124806
P08263;P09210	GSTA1;GSTA2	5607.54	5905.94	6139.06	3853.07	4451.46	4806.96	0.742754	0.00890535
O95235	KIF20A	42.8166	36.8356	37.0704	29.0419	28.1247	29.4358	0.741951	0.00730576
Q99538	LGMN	162.26	145.247	131.334	111.928	108.385	105.137	0.741613	0.0145108
P58546	MTPN	999.837	961.206	935.021	751.424	688.079	707.997	0.741524	0.000712807
Q9BXV9	C14orf142	89.5687	94.7943	93.7079	65.1851	61.9281	78.965	0.741099	0.0117264
A6ZKI3	FAM127A	77.1868	73.9498	80.6153	54.1707	51.3589	65.7385	0.739015	0.0137172
P11388	TOP2A	1518.39	1420.63	1599.72	1163.07	1065.69	1115.51	0.736828	0.00249969
P07305	H1F0	2096.94	2295.04	2097.47	1697.49	1541.67	1535.47	0.735753	0.00250295
Q9H9S4;Q9Y376	CAB39;CAB39L	147.56	164.796	164.792	128.294	104.692	117.652	0.734862	0.00912143
Q01581;P54868	HMGCS1;HMGCS2	740.758	733.568	768.68	541.002	545.405	561.318	0.734606	8.80182e-05
Q16850	CYP51A1	1437.59	1483.05	1448.08	1034.62	1084.54	1080.92	0.732498	5.10857e-05
O14925	TIMM23	266.009	225.649	278.486	199.709	201.998	161.246	0.730971	0.0289842
P20248	CCNA2	312.306	305.785	299.843	217.136	225.317	228.093	0.730495	7.16312e-05
O60566	BUB1B	123.221	121.334	128.925	88.5396	93.8485	90.376	0.730331	0.000262972
P01034	CST3	301.525	308.25	309.999	236.586	217.093	216.695	0.728846	0.000296782
Q9Y5Y6	ST14	751.754	753.414	766.42	541.154	531.705	581.269	0.728181	0.000204699
Q9Y324	FCF1	32.8946	35.5248	30.8809	26.8765	22.2796	23.0355	0.727003	0.00991484
Q16819	MEP1A	28.3452	28.0045	33.0268	22.9228	18.4766	23.1496	0.722214	0.0204104
Q9BY42	RTFDC1	480.664	452.069	514.866	354.56	351.451	339.261	0.722073	0.00201891
P04233	CD74	588.13	570.265	624.167	426.411	433.328	426.981	0.721837	0.000496321
O00165	HAX1	119.69	102.067	97.8178	76.866	77.0328	76.5709	0.721176	0.0113784
P30533;P01344;Q99996;Q96QE5	AKAP9;IGF2;LRPAP1;TEFM	78.6415	67.1045	76.6179	59.9799	51.1867	49.0827	0.720662	0.0132098
Q5JTJ3	COA6	198.459	197.282	194.073	159.35	142.407	122.302	0.718971	0.00687793
P01009	SERPINA1	2979.57	3017.22	2699.98	1931.91	2130.22	2158.63	0.715295	0.00255785
P00374	DHFR	871.886	798.674	821.37	609.575	616.854	553.781	0.71439	0.00128308
Q96I45	TMEM141	160.312	168.026	147.33	120.846	97.4685	118.763	0.70864	0.00858792
Q9ULW0	TPX2	345.118	363.598	362.124	274.941	258.31	225.333	0.708401	0.00270933
P28715	ERCC5	34.8785	38.6788	34.5543	28.8654	21.9293	25.7319	0.707848	0.0118641
Q96A00	PPP1R14A	110.118	103.341	113.27	85.3883	67.2112	78.3076	0.706724	0.00616034
Q9Y3Q8;Q15714;O75157	TSC22D1;TSC22D2;TSC22D4	152.505	164.372	157.268	103.869	106.546	124.422	0.706191	0.00315439
Q9NV06	DCAF13	116.561	109.478	123.604	90.9325	72.6579	82.5861	0.70408	0.00665908
Q2PPJ7	RALGAPA2	109.742	101.832	94.5031	64.3812	67.1443	83.6966	0.703163	0.0153909
P46934;Q96PU5	NEDD4;NEDD4L	159.08	165.922	157.635	118.083	115.637	104.623	0.70103	0.000587406
O75190;P25686	DNAJB2;DNAJB6	259.005	252.721	245.125	187.689	170.221	172.186	0.700397	0.00037871
P04818	TYMS	378.125	395.628	448.937	268.203	281.001	306.978	0.700245	0.00719478
Q9NRZ9	HELLS	462.585	492.15	500.663	307.442	406.265	302.744	0.698401	0.0148284
O00483	NDUFA4	856.502	822.19	848.437	616.742	565.741	580.666	0.697689	0.00015608
Q92626	PXDN	69.9029	82.9158	87.2528	52.4956	52.6835	61.5253	0.694395	0.0151844
Q99519	NEU1	712.24	761.581	738.194	490.667	549.047	495.805	0.694172	0.000657177
Q9Y6H3	XRCC6BP1	41.9159	46.5316	45.9319	31.7383	32.2348	28.9534	0.691523	0.00146122
P16403	HIST1H1C	2389.6	2757.34	2598.78	2041.07	1705.65	1578.97	0.687566	0.00980169
Q8WUH2	TGFBRAP1	16.5935	17.487	17.6019	12.7266	12.2994	10.4606	0.686628	0.00212376
Q9Y5T5	USP16	24.9349	26.4043	33.4989	21.1211	20.4202	16.5207	0.684386	0.0411951
O95429	BAG4	23.1145	29.3601	30.4721	17.1008	22.9524	16.5061	0.681875	0.0460371
Q9NPH2	ISYNA1	52.1623	53.933	55.8395	37.4594	35.3366	36.9603	0.677781	0.000149967
Q9NYR9	NKIRAS2	65.3883	58.087	59.3284	50.9235	32.6088	40.1568	0.676623	0.026946
P13498	CYBA	89.8725	89.0894	105.492	62.4387	60.3476	69.632	0.676448	0.00707067
P61218	POLR2F	137.832	188.02	145.781	117.905	112.35	88.0425	0.674884	0.0474402
P98164	LRP2	139.026	125.034	135.901	92.3495	85.276	92.1889	0.674602	0.000856499
Q16777;Q8IUE6;Q93077;P16104	H2AFX;HIST1H2AC;HIST2H2AB;HIST2H2AC	1756.9	1903.55	1891.81	1318.79	1175	1251.69	0.674587	0.000659183
P04181	OAT	4459.88	4372.48	4411.38	2722.56	2865.88	3329.03	0.673335	0.00145344
Q15014	MORF4L2	214.085	194.349	220.18	155.265	125.135	142.417	0.672618	0.00422892
Q5VUM1	SDHAF4	45.2107	38.8318	39.4601	33.6727	21.5487	27.7643	0.671935	0.028893
Q5JSZ5;Q9Y520;P48634	PRRC2A;PRRC2B;PRRC2C	36.6868	38.8133	48.1223	29.0179	25.7883	28.0642	0.670351	0.0202607
Q96DR5	BPIFA2	85.6856	77.3947	71.5867	61.6992	46.5536	47.2016	0.662447	0.0146767
Q15014;Q9UBU8	MORF4L1;MORF4L2	193.946	208.642	182.218	129.55	127.741	129.66	0.661674	0.00100482
Q9NX18	SDHAF2	85.3312	79.9633	92.5686	60.0315	53.5388	56.0535	0.657806	0.00202177
Q9HBM1	SPC25	74.5935	75.0584	84.1697	53.3582	50.8376	49.2553	0.656274	0.00130859
Q96GX2	ATXN7L3B	112.451	105.76	113.501	83.5078	75.7714	58.3012	0.655932	0.00832211
P07711	CTSL	109.066	109.49	109.603	71.5606	56.9145	85.8963	0.653255	0.0105564
Q9NRX5	SERINC1	56.6641	51.0146	66.4982	33.9599	36.0867	43.6852	0.652967	0.0202968
P00742	F10	19.2625	22.1992	21.2772	9.29236	14.2156	17.409	0.652178	0.0444601
Q9HCK8;Q9P2D1	CHD7;CHD8	34.641	30.6238	28.5218	16.7852	24.3972	19.7474	0.649664	0.0184415
Q9BVS4	RIOK2	78.7487	81.5596	83.0234	50.8494	60.5499	46.6135	0.649372	0.00273618
P43308	SSR2	33.643	25.7809	29.2586	19.1066	17.6999	19.7773	0.638049	0.0104788
P25815	S100P	466.336	451.004	482.269	329.6	275.345	287.528	0.637659	0.00083828
O43291	SPINT2	288.684	264.75	265.815	171.81	179.667	170.76	0.637458	0.000282595
P04183	TK1	421.439	403.245	376.062	265.298	273.542	223.798	0.635137	0.00196646
O14965	AURKA	223.248	240.161	259.097	142.596	165.684	150.496	0.634979	0.00207346
Q9BZL1	UBL5	435.095	413.848	377.811	274.734	257.029	237.25	0.626868	0.00156087
Q5JTV8;Q8NFQ8	TOR1AIP1;TOR1AIP2	39.1057	40.7329	36.8519	31.6728	26.3532	14.6103	0.62247	0.0467088
P31431	SDC4	329.274	299.351	319.437	207.484	188.236	192.146	0.620071	0.000344361
P15428	HPGD	704.58	667.027	702.92	470.383	380.327	433.755	0.61916	0.000801747
Q9H204	MED28	108.651	108.183	114.964	80.0597	58.4113	65.7182	0.615402	0.00319513
Q8WUH1	CHURC1	21.9568	27.2251	19.6188	12.979	15.0796	13.6882	0.606779	0.0180509
P01019	AGT	193.636	209.882	171.259	109.172	122.061	116.399	0.604812	0.00303296
Q9N2J8		125.124	122.11	108.338	63.7153	74.5706	75.1574	0.600282	0.00174183
P84243	H3F3A	320.1	317.52	293.448	196.854	187.243	171.669	0.596912	0.000368146
Q9Y5J9	TIMM8B	262.346	292.983	284.892	170.7	176.718	152.96	0.595531	0.000618816
P02753	RBP4	424.655	468.788	352.103	272.05	255.377	213.267	0.594674	0.0116938
P07602	PSAP	905.174	889.174	871.783	522.437	444.996	613.956	0.59314	0.00190708
P52564	MAP2K6	78.5308	59.0607	60.0619	43.0597	32.5669	40.6779	0.588427	0.0186343
Q9NRZ9;Q8TE73	DNAH5;HELLS	45.9037	50.6995	44.683	22.574	28.6094	31.4862	0.585122	0.00365913
Q9Y2Z9	COQ6	12.863	13.9187	12.581	7.11078	8.28384	7.60685	0.584347	0.000504549
Q96GD4;O14965	AURKA;AURKB	119.908	104.742	113.639	75.8023	70.6549	49.764	0.58004	0.00648921
P51654	GPC3	78.9494	88.6263	92.2401	42.9099	51.4029	55.0906	0.575036	0.00235869
Q06481	APLP2	713.796	707.778	708.065	400.157	412.022	403.363	0.570774	1.86973e-07
P07306	ASGR1	38.0468	40.4339	39.6044	25.5607	18.2597	23.2714	0.568165	0.00169154
P84101	SERF2	35.5768	41.734	35.5067	25.5841	20.3372	18.1243	0.567692	0.00579435
Q71DI3	HIST2H3A	562.173	721.307	651.075	347.087	379.183	349.755	0.556213	0.00372992
O14578	CIT	23.8128	20.9645	27.2015	12.2179	15.6009	12.1253	0.554943	0.00747939
P18859	ATP5J	468.661	412.914	397.105	266.349	192.687	249.272	0.553937	0.00362014
O75496	GMNN	66.6028	76.7384	72.9124	48.328	39.2637	31.779	0.551994	0.00455637
P02649	APOE	792.855	809.393	726.92	471.479	397.46	395.941	0.543061	0.000559876
Q9BXS6	NUSAP1	275.322	237.67	264.894	152.87	137.036	131.922	0.542275	0.00076925
P61204;P84085	ARF3;ARF5	176.641	181.264	211.948	109.473	108.578	89.8328	0.540286	0.0024111
P31350	RRM2	832.78	781.421	691.502	439.058	406.818	385.784	0.53418	0.00125172
O00762	UBE2C	661.411	606.442	677.264	352.409	343.642	339.628	0.532451	0.000154743
Q6NTF9	RHBDD2	58.5016	54.2566	57.1569	32.9183	30.6378	26.4349	0.529623	0.000303969
P02647	APOA1	915.251	957.543	940.546	456.317	478.405	526.998	0.519567	4.91889e-05
Q03247;P02649	APOE	771.974	703.682	621.296	369.558	394.895	324.141	0.519132	0.00222833
P49715	CEBPA	264.695	249.627	258.414	129.23	125.919	134.661	0.504454	1.46462e-05
P02771	AFP	2119.95	2100.09	2262.26	1055.18	1063.71	1070.97	0.492088	2.81724e-05
P07108	DBI	2258.48	1977.14	2022.3	1171.53	985.395	901.249	0.488689	0.000837122
P02766	TTR	1722.7	1623.83	1746.85	764.38	786.723	869.456	0.475236	5.54438e-05
P55061	TMBIM6	383.233	373.399	373.011	161.326	178.156	193.915	0.472182	3.76043e-05
Q9BXS1	IDI2	60.9515	61.4058	56.662	31.1886	24.798	27.6268	0.467064	0.000183763
Q14641	INSL4	49.7747	45.093	42.3677	37.8177	14.7288	9.8523	0.454684	0.0485409
Q9NYJ1	COA4	6.29514	5.84114	6.72403	3.36271	1.40619	3.69244	0.448632	0.0102223
O00767	SCD	902.171	847.313	845.321	382.88	356.078	403.317	0.440216	3.06709e-05
Q3SZ57;P02771	AFP	868.419	865.217	940.339	423.304	375.144	361.218	0.433686	8.22644e-05
P49792;P30405;P62937;Q08752;O43447	PPIA;PPID;PPIF;PPIH;RANBP2	56.3217	74.4817	57.1291	19.1551	31.7435	25.6758	0.407457	0.00592054
P06307	CCK	16.842	16.5811	19.6339	9.04194	5.48034	6.75033	0.400939	0.00176374
Q8IZP9	GPR64	60.9773	59.3944	65.4521	31.6391	35.2679	4.61941	0.384915	0.0179468
P63302	SEPW1	27.886	28.7004	24.9692	5.56163	8.35024	9.81107	0.290881	0.000332501
Q06481;P05067	APLP2;APP	80.5323	89.4252	85.9185	15.6355	27.6777	30.6496	0.289057	0.000325416
Q9H0U9	TSPYL1	38.4558	40.1603	40.647	9.92377	6.16912	11.3229	0.229877	5.28217e-05
P02652	APOA2	223.725	240.116	268.122	46.8323	36.2461	36.5375	0.163418	0.000108987
Q9HBG4	ATP6V0A4	43.4549	40.1417	39.0022	0	4.1879	15.8104	0.16312	0.00224039
Q15465	SHH	107.755	118.645	127.261	18.1897	11.688	18.912	0.137956	7.57215e-05
