# Supplementary material for: A cross-talk between epithelium and endothelium mediates human alveolar–capillary injury during SARS-CoV-2 infection
Source: Cell Death Dis. 2020 Dec 8;11(12):1042. doi: 10.1038/s41419-020-03252-9 (PMC7721862; doi:10.1038/s41419-020-03252-9)
Supplement: Supplementary file 11 — Supplementary Table 4 [file 41419_2020_3252_MOESM11_ESM.xlsx]

## Sheet: List of 
Supplementary Table 4. List of autophagy blockers tested in antiviral assays.
Chemical	Supplier	Cat #
Autophinib	MedChemExpress	HY-101920
ROC-325	MedChemExpress	HY-103706
IITZ-01	MedChemExpress	HY-112897
NBDHEX	MedChemExpress	HY-135318
3-Methyladenine	MedChemExpress	HY-19312
Daurisoline	MedChemExpress	HY-N0221
